# Supplementary material for: Protein swarm-based cause-effect analysis: effects of microRNAs on cooperation networks linking COVID-19 infections, atherosclerosis, and Alzheimer's disease
Source: Front Cardiovasc Med. 2025 Dec 8;12:1577844. doi: 10.3389/fcvm.2025.1577844 (PMC12719525; doi:10.3389/fcvm.2025.1577844)
Supplement: Supplementary file 1 [file Table1.xlsx]

## Sheet: Supplementary Table 1
TABLE 1
898-914	936-972	1026-1159	1191-1194	1621-1660	1680-1698	2198-2221	2224-2276	2288-2332	2372-2376	2526-2539	2642-2646	2973-2986	3111-2123	3145-3163	3238-3378	3461-3475	3940-3965	4412-4416	4434-4442	5032-5035	5492-5499	5530-5536	5683-5700	5898-5911	6048-6092	6201-6203	6403-6407	6780-6782	6876-6877	6969-6971	7079-7130	7298-7311
ADAMTS5	BATF2	ADAM17	AKT1	ANGPTL4	CD151	AGT	AGER	AGT	BAD	AGT	FGB	ASB4	AKT1	ANGPTL4	AGER	BAD	ACTN3	AGT	ARG1	ARNTL	ANG	FGB	ABCA1	AR	BTRC	G6PD	ELAVL1	IRAK1	ABR	ELOVL1	AKT1	ALOX12
BST2	CD4	AGER	ATG5	FGB	CXCL3	BCL2L1	AIM2	AKT1	BMP2	ATF2	PDPK1	C5	BECN1	CCND3	AGT	BCL2L11	AKT1	AKT1	BMP4	ATG5	BAIAP3	IL6ST	ACAT1	ARID1A	DDX58	ME1	MYD88	ITCH	LGALS9	ELOVL3	AXL	ALOX12B
CCL1	CDK1	AGT	CAMP	IL6ST	CXCL6	BCL2L11	AKT1	APC	CD274	BAK1	PRKCE	CEACAM1	BMP2	FGB	AKT1	BID	ARG1	CCL5	CREBBP	CYBB	DLG4	ILK	APOA1	BRCA1	DRD1	PGM2	PPARG	PIAS4		ELOVL5	CAD	ALOXE3
CCL17	CTLA4	AKT1	IRS1	ILK	CXCL8	BMP2	ARNTL	APOA1	CD40	BBC3		DBX1	CDK1	ILK	APCS	CASP8	BECN1	EIF4EBP1	FAS	GLUL	FGF2	PDPK1	APOA4	BRCA2	DRD3	TPI1	SREBF2	TAB2		SCD	CAT	ATF4
CCL19	CUEDC2	APOA1	MAPK1	KDR	MMP12	CDC42	ATG5	BCAR1	CD86	BCL2A1		FN1	CREB1	MAP2K2	ARNTL	E2F1	BMP4	EPO	FOXO3	HRAS	GPR56	PRKCE	APOC3	CD109	DRD4		TRAF6	ZC3H12A		SCD5	CDK4	ATP6V0A4
CCL3	FBXO7	AREG	MTOR	MAP2K2	OTX1	CDKN2A	AXL	BMP7	FOXO3	BCL2L1		HAS2	FYN	PDPK1	ATG5	INS	CCL5	IGF1	NOG	MAX	MDM2	S1PR1	AQP11	CDK9	EDN1						CFLAR	CEBPB
CCL5	FOXP3	ARNTL	NOTCH1	PDPK1	TIFAB	CFL1	BAD	CCL21	HIF1A	BCL2L11		HNF4A	HIF1A	PRKCE	BECN1	TP53	CCR3	MTOR	PPARG	MTOR	MERTK		C2	CYP19A1	FCER1G						CLDN1	CFTR
CCL7	FYN	ATM	PALM	PRKCE	TIMP1	CTNNB1	BCL2L1	CCL5	JAK2	BID		ISL2	IGF1	S1PR1	BMP2		CFL1	PTK2B		NEDD4L	MMP14		CASP8	ESR1	FGB						DDAH1	DDIT4
CCR1	GATA2	BAD	PC	S1PR1	TIMP2	EDN1	BCL2L11	CCR7	MTOR	BMF		ITGA8	INS	SLPI	BMP7		CTF1	TNF		SOD1	PRKCA		CD36	ESR2	FGF18						DDAH2	FAM132B
CCR2	HDAC9	BCL2L1	PLG	SLPI	TNFRSF12A	EPO	BID	CD40	RBP4	CHEK2		LDB1	IRS1		BMPR1A		CTSD				SLC17A7		GPR56	FGF9	HAVCR2						DNMT3A	HBB
CXCL10	IFNA10	BCL2L11	PTEN	TNFRSF11B		FGFR4	BST2	CD80	RIPK1	FBXW7		LHX3	NFKB1		CANX		DLX5				TGFA		LIPC	FZR1	HOXA11						DNMT3B	KCNQ1
CXCL9	IFNA8	BECN1	REST			FOXO3	CASP8	CD86	SERPINE1	MT-CO1		MBP	PPARG		CASP7		EDN1				THBS1		MERTK	JUNB	IFNG						DRD4	KLF4
MYD88	IFNG	BMP2				FYN	CBFB	CDK6		MT-CYB		NODAL	PTK2B		CAST		EDN2				TYRO3		MFGE8	KLF9	IL10						FLT3	NKX2-2
TLR2	IL10	CBL				GATA1	CCL1	CDKN1A		RIPK1		PXN			CAT		FOXO3				VEGFA		NCOA2	NCOA3	IL13						GLUL	PLA2G5
TLR3	IL15	CCL5				HIF1A	CCL11	CLDN1		TP73		SCG2			CCL21		HAMP						NES	OVGP1	IL2						GSN	PTGDR
TLR8	IL4	CD40				HRAS	CCL19	CTNNB1				SDCBP			CCR7		HDAC1						NME1	OXT	IL21						HDAC2	SLC26A1
UBC	IL4R	CD86				IGF1	CCL2	DRD1				SMAD4			CD1C		HPCA						NR1H3	PGR	IL23A						IDO1	SLC4A1
	IL7	CDC42				IRS1	CCL3	DRD3				TDGF1			CD1D		IL18						NRP1	SRD5A1	IL4						MAPK1	SLC4A9
	IRF4	CDK1				KIT	CCL5	DRD4				TGFB1I1			CDC42		IL1A						PSD		IL4R						MTOR	SPI1
	IRF5	CDK2				NRP1	CCL7	EDN1				TGFBR2			CDK1		IL1B						PTK2B		INPPL1						NOTCH1	STAT1
	IRF8	CDK6				POU5F1	CCR1	EDN3				ZYX			CDK4		IL1RN						RAC1		IRF5						NT5C
	JAK1	CDKN1A				PTK2	CCR2	FGF1							CDK6		IL6						RALBP1		ITGB3						NT5E
	JAK3	CDKN2A				PTK2B	CCR3	FLG							CDKN1A		IL6R						SREBF1		JAK3						NT5M
	MALT1	CELSR3				PTPN1	CD24	FOXO3							CDKN2A		JUN						SREBF2		LHX8						PROC
	MAVS	CFL1				PTPN11	CD40	FRS2							CFL1		MAPK1						THBS1		LRP4						PTEN
	PDCD1LG2	CHEK2				S100A9	CD44	FUT8							CFLAR		MCOLN3						TIAM1		LRRC32						RAN
	PNP	CREB1				SHC1	CD86	GPR124							CREB1		MKKS						TLR7		MAVS						REST
	RC3H1	CTNNB1				SOX2	CDKN1A	GRB2							CSF2		NOG						TYRO3		MEOX2						SDS
	SPRED1	E2F1				TGFBR1	CDKN2A	GSN							CTNNB1		PDIA3						VTN		NFATC1						SMAD3
	TBX21	EDN1				TNFSF11	CTLA4	HIF1A							CX3CR1		PTK2B								NPPB						SOD1
	TICAM2	EGFR				VEGFA	CTNNB1	ITGB3							CYBB		RELA								PDPK1						TGFB1
	TNFSF14	EIF4EBP1					CX3CL1	MET							CYP27B1		RPS6KB1								PRKCE						TJP2
	TOP1	ELAVL1					DNMT1	MTOR							DHCR24		STAT3								PTAFR						TNFRSF11A
		EPO					DNMT3B	MYO5B							DNMT1										RARG						TNFSF11
		EREG					FOS	NOTCH1							DNMT3A										ROR2						VDR
		EZH2					FOXO3	NRP1							DNMT3B										RUNX2
		FOS					HDAC2	PALM							DRD1										S1PR1
		FOXO3					HIF1A	PLA2G7							DRD3										SHOX2
		GRB2					IGF1	PLG							DRD4										SLPI
		HDAC1					IGF2	PTK2B							E2F1										TBX15
		HIF1A					IL2RA	PTPN11							EDN1										THPO
		HRAS					INS	RAB11A							EIF4EBP1										TICAM2
		IGF1					IRS1	RIPK1							ELAVL1										TNFRSF11A
		IL33					JUN	SAG							EPO										TNFRSF11B
		INS					LRP1	SLIT2							EZH2										TNFSF11
		ITGB3					MTOR	SMAD3							F3										WNT10A
		JAK2					NCOA3	SOD1							FAS										WNT10B
		JUN					NR1D1	SOD2							FGF1										WNT11
		KCNJ11					PAPOLA	TACSTD2							FLT1										WNT4
		KIT					PARN	TCF21							FRS2										WNT6
		MAP2K1					PCBP4	TGFB1							FSCN1										WNT7B
		MT-CYB					PER2	TGFBR1							FUT7										WNT9B
		MTOR					PLAU	TIMP2							FYN										YY1
		NCOA3					RELA	TJP2							GLUL										ZBTB7B
		NFKB1					SERPINE1	TNF							GPR29
		NRP1					SET	VAV1							GRB2
		PIK3CA					SOCS1	VDR							GSN
		POU5F1					SOD1	VEGFA							HDAC2
		PPARG					SOD2	VEGFC							HIF1A
		PTK2B					SON								HRAS
		PTPN11					TIMP3								IGF1
		RB1					TWIST1								IGF2
		RBP4					TXNIP								IL23A
		RELA					VAV1								INS
		S100A9													INSR
		SHC1													IRS1
		SLIT2													ITGB3
		TGFBR1													KIT
		TNF													KL
		TNFSF11													MDM2
		TP53													MTOR
		VAV1													MYD88
		VEGFA													MYLK
		XIAP													NF2
															NOTCH1
															NPS
															PARN
															PDIA3
															PIK3CA
															PPARG
															PTEN
															PTK2B
															PTPN1
															RAG1
															RAG2
															RB1
															RELA
															RELB
															RIPK1
															RPS6KB1
															S100A9
															SERPINE1
															SLIT2
															SMAD2
															SMAD3
															SOD2
															TACSTD2
															TCF7
															TGFB1
															TGFBR1
															TLR2
															TLR3
															TNFRSF1A
															TNFSF11
															TNFSF4
															TRAF6
															TSC1
															UBC
															VDR
															VEGFA
